# Supplementary material for: Ca2+ efflux facilitated by co-transport of inorganic phosphate anion in the H+/Ca2+ antiporter YfkE
Source: Commun Biol. 2023 May 29;6:573. doi: 10.1038/s42003-023-04944-6 (PMC10227063; doi:10.1038/s42003-023-04944-6)
Supplement: Supplementary file 3 — Supplementary Data 1 [file 42003_2023_4944_MOESM3_ESM.xlsx]

## Sheet: Fig 1a
Time (min)	YfkE (+ Pi)			YfkE (- Pi)			Control (+ Pi)			Control (- Pi)
2.5	23.5256	18.934	22.6053	5.7634	6.71975	7.77296	2.14535	1.80917	2.36375	1.67739	1.57341	1.41403
5	31.1102	41.8828	36.6292	5.96525	7.06972	9.73517	2.3048	2.05172	3.00501	2.25627	1.89227	2.60988
10	79.5749	86.6813	74.5785	8.78983	12.3527	10.8198	3.7765	3.69842	3.30318	2.16271	2.01708	3.85103
20	154.638	163.949	160.761	26.0824	31.352	26.4892	9.60176	7.03122	9.14696	5.64791	7.85314	6.01836

## Sheet: Fig 1b
[Ca2+], μM	Pi (+)			Pi (-)
10	1.3815	1.40998	1.44196	0.560477	0.49647	0.531632
20	2.90078	2.73549	2.63195	0.832957	0.928484	0.962071
50	7.40972	6.37658	5.88014	1.74635	1.75812	1.69561
100	11.676	10.8466	11.3859	2.47	2.63779	2.5992
200	18.4499	15.0757	17.105	3.12989	3.02837	2.96908
300	19.5868	20.7223	19.273	3.62833	3.75749	3.86682
400	23.3634	23.525	20.4757	3.69554	3.73877	3.52216
500	23.6709	23.5681	23.6511	3.45913	3.51312	3.51223

## Sheet: Fig 2a
Time (min)	YfkE (-Ca)			YfkE (+ Ca)			Control (-Ca)			Control (+Ca)
2.5	0.861174	0.839442	0.933782	3.62126	2.07021	2.48284	0.676789	1.22897	1.22007	0.834355	1.08487	1.1096
5	0.938983	0.832316	1.21645	3.74931	4.90212	3.91305	0.806979	1.16243	0.773397	1.16243	0.922255	0.672459
10	1.27338	1.48678	1.54371	7.15802	7.29326	7.39287	1.08348	1.27294	0.955885	1.11922	1.29214	1.14809
20	1.61483	1.84255	2.33342	13.5719	17.524	15.0948	0.811791	1.70051	2.10884	1.75334	2.7046	1.42666

## Sheet: Fig 2d
Time (min)	(+Ca)			(-Ca)
10	65.3048	65.9004	52.0757	10.7387	19.442	9.47532
20	80.5458	93.5548	107.905	16.0028	21.6178	21.4072
30	134.396	142.449	145.135	17.4065	13.6866	12.2828
40	150.173	141.643	165.063	13.4058	10.2474	12.4232

## Sheet: Fig 3a
Time (min)	WT			E72A			E255A
2	0.056385	0.069792	0.084712				0.008016	0.026506	0.011494
5	0.122224	0.110169	0.120767	0.03063	0.022843	0.022906	0.020663	0.011465	0.010502
10	0.185391	0.189902	0.206558	0.018392	0.021482	0.021403	0.014725	0.012714	0.02824
20	0.251915	0.241445	0.266132	0.020224	0.028141	0.047673	0.0152	0.014814	0.022989

## Sheet: Fig 2b
Time (min)	Ca				Pi
5	2.51873	2.72476	2.49036	2.60135	2.04705	2.04379	2.12496	2.26322
8	3.42075	3.76243	3.34415	3.51437	2.86231	2.99661	3.03966	2.94938
10	3.85206	4.18536	3.74861	3.94084	3.59086	3.59175	3.52657	3.38658

## Sheet: Fig3c
5min	8min	10min
1.23042	1.1951	1.07274
1.33319	1.25556	1.16527
1.17196	1.10017	1.06296
1.1494	1.19156	1.16366

## Sheet: Fig 3d
[Phosphate], mM	YfkE activity (umol/min/mg protein)
0.1	0.000952	0.00096	0.00146778
0.2	0.002729	0.009379	0.00252547
0.5	0.006696	0.007459	0.007459
1	0.014394	0.019147	0.0162734
5	0.045286	0.055988	0.044481
10	0.056327	0.071866	0.0749552
20	0.083441	0.05393	0.0935685

## Sheet: Fig3e
WT	E72A	E255A
1.03949	0.314214	0.033616
1.07256	0.609867	0.087775
0.664858	0.460794	0.060942

## Sheet: Fig 3g
pH	6.5	7	7.5	8	8.5	9	10		6.5	7	7.5	8	8.5	9	10
	Km								Vmax
	8.129	4.3165	3.84	2.572	3.82	5.12	1.91		0.0324	0.0767	0.1082	0.0792	0.074	0.0592	0.0142
	5.689	5.368	4.48	2.89	5.99	4.27	3.506		0.0298	0.072	0.1217	0.0753	0.0865	0.063	0.0065
	9.984	3.54	3.73	4.33	6.67	7.22	3.506		0.033	0.0675	0.1214	0.09	0.091	0.076	0.0129

[truncated: 2 more sheets: Fig 5b, Fig 6a]
